# Supplementary material for: The Superiority of Bacillus megaterium over Escherichia coli as a Recombinant Bacterial Host for Hyaluronic Acid Production
Source: Microorganisms. 2022 Nov 28;10(12):2347. doi: 10.3390/microorganisms10122347 (PMC9787986; doi:10.3390/microorganisms10122347)
Supplement: Supplementary file 1 [file microorganisms-10-02347-s001.zip]

Archive with 1 entries (1 files):
- microorganisms-2041033-supplementary.pdf
